# Supplementary material for: Mosses as Biomonitors of Atmospheric Trace Metal and Nitrogen Deposition: Spatial Distribution and Temporal Trend in Yancheng, China
Source: Plants (Basel). 2025 Apr 26;14(9):1315. doi: 10.3390/plants14091315 (PMC12073996; doi:10.3390/plants14091315)
Supplement: Supplementary file 1 [file plants-14-01315-s001.zip]

Archive with 1 entries (1 files):
- plants-3497489-supplementary.pdf
